# Supplementary material for: Metabonomic Evaluation of Chronic Unpredictable Mild Stress-Induced Changes in Rats by Intervention of Fluoxetine by HILIC-UHPLC/MS
Source: PLoS One. 2015 Jun 16;10(6):e0129146. doi: 10.1371/journal.pone.0129146 (PMC4469692; doi:10.1371/journal.pone.0129146)
Supplement: S1 Dataset — (ZIP) [file pone.0129146.s006.zip]

Archive with 245 entries (228 files):
- raw data/
- raw data/cms2120.raw/
- raw data/cms2120.raw/_CHRO001.DAT
- raw data/cms2120.raw/_CHRO002.DAT
- raw data/cms2120.raw/_CHRO003.DAT
- raw data/cms2120.raw/_CHROMS.INF
- raw data/cms2120.raw/_FUNC001.DAT
- raw data/cms2120.raw/_FUNC001.IDX
- raw data/cms2120.raw/_FUNC001.STS
- raw data/cms2120.raw/_FUNC002.DAT
- raw data/cms2120.raw/_FUNC002.IDX
- raw data/cms2120.raw/_FUNC002.STS
- raw data/cms2120.raw/_FUNCTNS.INF
- raw data/cms2120.raw/_HEADER.TXT
- raw data/cms2120.raw/_INLET.INF
- raw data/cms2120.raw/_extern.inf
- raw data/cms2121.raw/
- raw data/cms2121.raw/_CHRO001.DAT
- raw data/cms2121.raw/_CHRO002.DAT
- raw data/cms2121.raw/_CHRO003.DAT
- raw data/cms2121.raw/_CHROMS.INF
- raw data/cms2121.raw/_FUNC001.DAT
- raw data/cms2121.raw/_FUNC001.IDX
- raw data/cms2121.raw/_FUNC001.STS
- raw data/cms2121.raw/_FUNC002.DAT
- raw data/cms2121.raw/_FUNC002.IDX
- raw data/cms2121.raw/_FUNC002.STS
- raw data/cms2121.raw/_FUNCTNS.INF
- raw data/cms2121.raw/_HEADER.TXT
- raw data/cms2121.raw/_HISTORY.INF
- raw data/cms2121.raw/_INLET.INF
- raw data/cms2121.raw/_extern.inf
- raw data/cms2122.raw/
- raw data/cms2122.raw/_CHRO001.DAT
- raw data/cms2122.raw/_CHRO002.DAT
- raw data/cms2122.raw/_CHRO003.DAT
- raw data/cms2122.raw/_CHROMS.INF
- raw data/cms2122.raw/_FUNC001.DAT
- raw data/cms2122.raw/_FUNC001.IDX
- raw data/cms2122.raw/_FUNC001.STS
- raw data/cms2122.raw/_FUNC002.DAT
- raw data/cms2122.raw/_FUNC002.IDX
- raw data/cms2122.raw/_FUNC002.STS
- raw data/cms2122.raw/_FUNCTNS.INF
- raw data/cms2122.raw/_HEADER.TXT
- raw data/cms2122.raw/_HISTORY.INF
- raw data/cms2122.raw/_INLET.INF
- raw data/cms2122.raw/_extern.inf
- raw data/cms2123.raw/
- raw data/cms2123.raw/_CHRO001.DAT
- raw data/cms2123.raw/_CHRO002.DAT
- raw data/cms2123.raw/_CHRO003.DAT
- raw data/cms2123.raw/_CHROMS.INF
- raw data/cms2123.raw/_FUNC001.DAT
- raw data/cms2123.raw/_FUNC001.IDX
- raw data/cms2123.raw/_FUNC001.STS
- raw data/cms2123.raw/_FUNC002.DAT
- raw data/cms2123.raw/_FUNC002.IDX
- raw data/cms2123.raw/_FUNC002.STS
- raw data/cms2123.raw/_FUNCTNS.INF
- raw data/cms2123.raw/_HEADER.TXT
- raw data/cms2123.raw/_INLET.INF
- raw data/cms2123.raw/_extern.inf
- raw data/cms2124.raw/
- raw data/cms2124.raw/_CHRO001.DAT
- raw data/cms2124.raw/_CHRO002.DAT
- raw data/cms2124.raw/_CHRO003.DAT
- raw data/cms2124.raw/_CHROMS.INF
- raw data/cms2124.raw/_FUNC001.DAT
- raw data/cms2124.raw/_FUNC001.IDX
- raw data/cms2124.raw/_FUNC001.STS
- raw data/cms2124.raw/_FUNC002.DAT
- raw data/cms2124.raw/_FUNC002.IDX
- raw data/cms2124.raw/_FUNC002.STS
- raw data/cms2124.raw/_FUNCTNS.INF
- raw data/cms2124.raw/_HEADER.TXT
- raw data/cms2124.raw/_INLET.INF
- raw data/cms2124.raw/_extern.inf
- raw data/cms2125.raw/
- raw data/cms2125.raw/_CHRO001.DAT
- raw data/cms2125.raw/_CHRO002.DAT
- raw data/cms2125.raw/_CHRO003.DAT
- raw data/cms2125.raw/_CHROMS.INF
- raw data/cms2125.raw/_FUNC001.DAT
- raw data/cms2125.raw/_FUNC001.IDX
- raw data/cms2125.raw/_FUNC001.STS
- raw data/cms2125.raw/_FUNC002.DAT
- raw data/cms2125.raw/_FUNC002.IDX
- raw data/cms2125.raw/_FUNC002.STS
- raw data/cms2125.raw/_FUNCTNS.INF
- raw data/cms2125.raw/_HEADER.TXT
- raw data/cms2125.raw/_INLET.INF
- raw data/cms2125.raw/_extern.inf
- raw data/cms2126.raw/
- raw data/cms2126.raw/_CHRO001.DAT
- raw data/cms2126.raw/_CHRO002.DAT
- raw data/cms2126.raw/_CHRO003.DAT
- raw data/cms2126.raw/_CHROMS.INF
- raw data/cms2126.raw/_FUNC001.DAT
- raw data/cms2126.raw/_FUNC001.IDX
- raw data/cms2126.raw/_FUNC001.STS
- raw data/cms2126.raw/_FUNC002.DAT
- raw data/cms2126.raw/_FUNC002.IDX
- raw data/cms2126.raw/_FUNC002.STS
- raw data/cms2126.raw/_FUNCTNS.INF
- raw data/cms2126.raw/_HEADER.TXT
- raw data/cms2126.raw/_INLET.INF
- raw data/cms2126.raw/_extern.inf
- raw data/cms2127.raw/
- raw data/cms2127.raw/_CHRO001.DAT
- raw data/cms2127.raw/_CHRO002.DAT
- raw data/cms2127.raw/_CHRO003.DAT
- raw data/cms2127.raw/_CHROMS.INF
- raw data/cms2127.raw/_FUNC001.DAT
- raw data/cms2127.raw/_FUNC001.IDX
- raw data/cms2127.raw/_FUNC001.STS
- raw data/cms2127.raw/_FUNC002.DAT
- raw data/cms2127.raw/_FUNC002.IDX
- raw data/cms2127.raw/_FUNC002.STS
- raw data/cms2127.raw/_FUNCTNS.INF
- raw data/cms2127.raw/_HEADER.TXT
- raw data/cms2127.raw/_HISTORY.INF
- raw data/cms2127.raw/_INLET.INF
- raw data/cms2127.raw/_extern.inf
- raw data/cms2128.raw/
- raw data/cms2128.raw/_CHRO001.DAT
- raw data/cms2128.raw/_CHRO002.DAT
- raw data/cms2128.raw/_CHRO003.DAT
- raw data/cms2128.raw/_CHROMS.INF
- raw data/cms2128.raw/_FUNC001.DAT
- raw data/cms2128.raw/_FUNC001.IDX
- raw data/cms2128.raw/_FUNC001.STS
- raw data/cms2128.raw/_FUNC002.DAT
- raw data/cms2128.raw/_FUNC002.IDX
- raw data/cms2128.raw/_FUNC002.STS
- raw data/cms2128.raw/_FUNCTNS.INF
- raw data/cms2128.raw/_HEADER.TXT
- raw data/cms2128.raw/_INLET.INF
- raw data/cms2128.raw/_extern.inf
- raw data/cms2129.raw/
- raw data/cms2129.raw/_CHRO001.DAT
- raw data/cms2129.raw/_CHRO002.DAT
- raw data/cms2129.raw/_CHRO003.DAT
- raw data/cms2129.raw/_CHROMS.INF
- raw data/cms2129.raw/_FUNC001.DAT
- raw data/cms2129.raw/_FUNC001.IDX
- raw data/cms2129.raw/_FUNC001.STS
- raw data/cms2129.raw/_FUNC002.DAT
- raw data/cms2129.raw/_FUNC002.IDX
- raw data/cms2129.raw/_FUNC002.STS
- raw data/cms2129.raw/_FUNCTNS.INF
- raw data/cms2129.raw/_HEADER.TXT
- raw data/cms2129.raw/_INLET.INF
- raw data/cms2129.raw/_extern.inf
- raw data/cms2130.raw/
- raw data/cms2130.raw/_CHRO001.DAT
- raw data/cms2130.raw/_CHRO002.DAT
- raw data/cms2130.raw/_CHRO003.DAT
- raw data/cms2130.raw/_CHROMS.INF
- raw data/cms2130.raw/_FUNC001.DAT
- raw data/cms2130.raw/_FUNC001.IDX
- raw data/cms2130.raw/_FUNC001.STS
- raw data/cms2130.raw/_FUNC002.DAT
- raw data/cms2130.raw/_FUNC002.IDX
- raw data/cms2130.raw/_FUNC002.STS
- raw data/cms2130.raw/_FUNCTNS.INF
- raw data/cms2130.raw/_HEADER.TXT
- raw data/cms2130.raw/_INLET.INF
- raw data/cms2130.raw/_extern.inf
- raw data/cms2131.raw/
- raw data/cms2131.raw/_CHRO001.DAT
- raw data/cms2131.raw/_CHRO002.DAT
- raw data/cms2131.raw/_CHRO003.DAT
- raw data/cms2131.raw/_CHROMS.INF
- raw data/cms2131.raw/_FUNC001.DAT
- raw data/cms2131.raw/_FUNC001.IDX
- raw data/cms2131.raw/_FUNC001.STS
- raw data/cms2131.raw/_FUNC002.DAT
- raw data/cms2131.raw/_FUNC002.IDX
- raw data/cms2131.raw/_FUNC002.STS
- raw data/cms2131.raw/_FUNCTNS.INF
- raw data/cms2131.raw/_HEADER.TXT
- raw data/cms2131.raw/_HISTORY.INF
- raw data/cms2131.raw/_INLET.INF
- raw data/cms2131.raw/_extern.inf
- raw data/cms2132.raw/
- raw data/cms2132.raw/_CHRO001.DAT
- raw data/cms2132.raw/_CHRO002.DAT
- raw data/cms2132.raw/_CHRO003.DAT
- raw data/cms2132.raw/_CHROMS.INF
- raw data/cms2132.raw/_FUNC001.DAT
- raw data/cms2132.raw/_FUNC001.IDX
- raw data/cms2132.raw/_FUNC001.STS
- raw data/cms2132.raw/_FUNC002.DAT
- raw data/cms2132.raw/_FUNC002.IDX
- raw data/cms2132.raw/_FUNC002.STS
- raw data/cms2132.raw/_FUNCTNS.INF
- raw data/cms2132.raw/_HEADER.TXT
- raw data/cms2132.raw/_INLET.INF
- raw data/cms2132.raw/_extern.inf
- raw data/cms2133.raw/
- raw data/cms2133.raw/_CHRO001.DAT
- raw data/cms2133.raw/_CHRO002.DAT
- raw data/cms2133.raw/_CHRO003.DAT
- raw data/cms2133.raw/_CHROMS.INF
- raw data/cms2133.raw/_FUNC001.DAT
- raw data/cms2133.raw/_FUNC001.IDX
- raw data/cms2133.raw/_FUNC001.STS
- raw data/cms2133.raw/_FUNC002.DAT
- raw data/cms2133.raw/_FUNC002.IDX
- raw data/cms2133.raw/_FUNC002.STS
- raw data/cms2133.raw/_FUNCTNS.INF
- raw data/cms2133.raw/_HEADER.TXT
- raw data/cms2133.raw/_INLET.INF
- raw data/cms2133.raw/_extern.inf
- raw data/cms2134.raw/
- raw data/cms2134.raw/_CHRO001.DAT
- raw data/cms2134.raw/_CHRO002.DAT
- raw data/cms2134.raw/_CHRO003.DAT
- raw data/cms2134.raw/_CHROMS.INF
- raw data/cms2134.raw/_FUNC001.DAT
- raw data/cms2134.raw/_FUNC001.IDX
- raw data/cms2134.raw/_FUNC001.STS
- raw data/cms2134.raw/_FUNC002.DAT
- raw data/cms2134.raw/_FUNC002.IDX
- raw data/cms2134.raw/_FUNC002.STS
- raw data/cms2134.raw/_FUNCTNS.INF
- raw data/cms2134.raw/_HEADER.TXT
- raw data/cms2134.raw/_INLET.INF
- raw data/cms2134.raw/_extern.inf
- raw data/cms2135.raw/
- raw data/cms2135.raw/_CHRO001.DAT
- raw data/cms2135.raw/_CHRO002.DAT
- raw data/cms2135.raw/_CHRO003.DAT
- raw data/cms2135.raw/_CHROMS.INF
- raw data/cms2135.raw/_FUNC001.DAT
- raw data/cms2135.raw/_FUNC001.IDX
- raw data/cms2135.raw/_FUNC001.STS
- raw data/cms2135.raw/_FUNC002.DAT
- raw data/cms2135.raw/_FUNC002.IDX
- raw data/cms2135.raw/_FUNC002.STS
- raw data/cms2135.raw/_FUNCTNS.INF
- raw data/cms2135.raw/_HEADER.TXT
- raw data/cms2135.raw/_INLET.INF
- raw data/cms2135.raw/_extern.inf
