# Supplementary material for: Metabonomic Evaluation of Chronic Unpredictable Mild Stress-Induced Changes in Rats by Intervention of Fluoxetine by HILIC-UHPLC/MS
Source: PLoS One. 2015 Jun 16;10(6):e0129146. doi: 10.1371/journal.pone.0129146 (PMC4469692; doi:10.1371/journal.pone.0129146)
Supplement: S1 Dataset — (ZIP) [file pone.0129146.s006.zip › raw data/cms2120.raw/_INLET.INF]

ACE Experimental Record


---------------------   Run method parameters   ----------------

Waters Acquity SDS
 Run Time: 16.00 min
 Comment:  
 Solvent Selection A: A2 
 Solvent Selection B: B2 
 Low Pressure Limit: 0 psi
 High Pressure Limit: 15000 psi
 Solvent Name A: 0.2%FA 
 Solvent Name B: Acetonitrile 
 Switch 1: No Change 
 Switch 2: No Change 
 Switch 3: No Change 
 Seal Wash: 5.0 min
 Chart Out 1: System Pressure 
 Chart Out 2: %B 
 System Pressure Data Channel: Yes 
 Flow Rate Data Channel: No 
 %A Data Channel: No 
 %B Data Channel: No 
 Primary A Pressure Data Channel: No 
 Accumulator A Pressure Data Channel: No 
 Primary B Pressure Data Channel: No 
 Accumulator B Pressure Data Channel: No 
 Degasser Pressure Data Channel: No 
 [Gradient Table]
  Time(min) Flow Rate %A %B Curve 
 1. Initial 0.250 5.0 95.0  
 2. 0.50 0.250 5.0 95.0 6 
 3. 2.00 0.250 5.0 95.0 6 
 4. 12.00 0.250 20.0 80.0 6 
 5. 14.00 0.250 50.0 50.0 1 
 6. 16.00 0.250 5.0 95.0 1 
 Run Events: Yes 

Waters Acquity AutoSampler 
 Run Time: 16.00 min
 Comment:  
 Load Ahead: Disabled 
 Loop Option: Partial Loop 
 LoopOffline: Disable 
 Weak Wash Solvent Name: Acetonitrile 
 Weak Wash Volume: 600 uL
 Strong Wash Solvent Name: Water/ACN(90:10) 
 Strong Wash Volume: 200 uL
 Target Column Temperature: 40.0 C
 Column Temperature Alarm Band: Disabled 
 Target Sample Temperature: 4.0 C
 Sample Temperature Alarm Band: Disabled 
 Full Loop Overfill Factor: Automatic 
 Syringe Draw Rate: Automatic 
 Needle Placement: Automatic 
 Pre-Aspirate Air Gap: Automatic 
 Post-Aspirate Air Gap: Automatic 
 Column Temperature Data Channel: No 
 Ambient Temperature Data Channel: Yes 
 Sample Temperature Data Channel: No 
 Sample Organizer Temperature Data Channel: No 
 Sample Pressure Data Channel: Yes 
 Switch 1: No Change 
 Switch 2: No Change 
 Switch 3: No Change 
 Switch 4: No Change 
 Chart Out: Sample Pressure 
 Sample Temp Alarm: Disabled 
 Column Temp Alarm: Disabled 
 Run Events: Yes 


Sample Run Injection Parameter

Injection Volume (ul)   -   5.00
----------------------------  oOo  -----------------------------


End of experimental record.
