# Supplementary material for: Metabonomic Evaluation of Chronic Unpredictable Mild Stress-Induced Changes in Rats by Intervention of Fluoxetine by HILIC-UHPLC/MS
Source: PLoS One. 2015 Jun 16;10(6):e0129146. doi: 10.1371/journal.pone.0129146 (PMC4469692; doi:10.1371/journal.pone.0129146)
Supplement: S1 Dataset — (ZIP) [file pone.0129146.s006.zip › raw data/cms2123.raw/_HEADER.TXT]

$$ Version: 01.00
$$ Acquired Name: cms2123
$$ Acquired Date: 16-Oct-2009
$$ Acquired Time: 13:25:58
$$ Job Code: depresss_plsma
$$ Task Code: 
$$ User Name: 
$$ Instrument: 
$$ Conditions: 
$$ Laboratory Name: 
$$ Sample Description: urine-1
$$ Solvent Delay: 0.0000
$$ Submitter: 
$$ SampleID: 
$$ Bottle Number: 1:A,7
$$ Plate Desc: 01TL,YX,LN,1: 6,2: 8,3:140.0,4:140.0,5:  0.0,6:  0.0,7:O,8:O,9:1280.0,10:860.0,11:320.0,12:120.0,13:150.0,14: 83.0
$$ Cal MS1 Static: -9.689960008647711e-2,9.997027164987021e-1,1.390014780291699e-6,-1.327290125638012e-9,3.258401593128372e-13,T0
$$ Cal MS2 Static: -2.235528000864575e-2,9.991336096135269e-1,1.609324552344565e-6,-1.392703084113221e-9,3.214555021630725e-13,T0
$$ Associated Datafile: 
$$ Cal MS1 Static Params: 128,1976,0.00,9.00,15.0,15.0,0.5,Naics2,STATMS1
$$ Cal MS1 Dynamic Params: 100,2000,0.00,0.00,15.0,15.0,0.5,Naics2,SCNMS1
$$ Cal MS1 Fast Params: 100,2000,0.00,0.00,15.0,15.0,0.5,Naics2,FASTMS1
$$ Cal MS2 Static Params: 0,1976,0.00,9.00,15.0,15.0,1.0,Naics2,STATMS2
$$ Cal MS2 Dynamic Params: 0,2000,0.00,0.00,15.0,15.0,1.0,Naics2,SCNMS2
$$ Cal MS2 Fast Params: 0,2000,0.00,0.00,15.0,15.0,1.0,Naics2,FASTMS2
$$ Cal Time: 07:06
$$ Cal Date: 08/05/08
$$ Analog Channel 1 Offset: 0.000
$$ Analog Channel 2 Offset: 0.000
$$ Analog Channel 3 Offset: 0.000
$$ Analog Channel 4 Offset: 0.000
$$ Mux Stream: 0
$$ Cal Temperature: 0.0000000
$$ Inlet Method: C:\MassLynx\lfm0.PRO\ACQUDB\sn-09-1
$$ Inlet Prerun Method: 
$$ Inlet Postrun Method: 
$$ Inlet Switch Method: 
$$ HPLC Method: 
$$ MS Method: C:\MassLynx\lfm0.PRO\ACQUDB\sn-09-1.EXP
$$ Tune Method: C:\MassLynx\lfm0.PRO\ACQUDB\GSB-hplc.ipr
$$ FractionLynx Method: 
$$ Spare1: 
$$ Spare2: 
$$ Spare3: 
$$ Spare4: 
$$ Spare5: 
$$ Cal Function 1: -2.713646241518803e-1,9.990441184361000e-1,1.581461341369744e-6,-1.042841219916830e-9,1.910508871704665e-13,T0
$$ Cal Function 2: -2.713646241518803e-1,9.990441184361000e-1,1.581461341369744e-6,-1.042841219916830e-9,1.910508871704665e-13,T0
$$ Cal StdDev Function 1: 3.769636858315595e-2
$$ Cal StdDev Function 2: 3.769636858315595e-2
$$ Cal CoVar 1: 0.000000000000000e0,0.000000000000000e0,0.000000000000000e0,0.000000000000000e0,0.000000000000000e0,0.000000000000000e0,0.000000000000000e0,0.000000000000000e0,0.000000000000000e0,0.000000000000000e0,0.000000000000000e0,0.000000000000000e0,0.000000000000000e0,0.000000000000000e0,0.000000000000000e0
$$ Cal CoVar 2: 0.000000000000000e0,0.000000000000000e0,0.000000000000000e0,0.000000000000000e0,0.000000000000000e0,0.000000000000000e0,0.000000000000000e0,0.000000000000000e0,0.000000000000000e0,0.000000000000000e0,0.000000000000000e0,0.000000000000000e0,0.000000000000000e0,0.000000000000000e0,0.000000000000000e0
