# Supplementary material for: Metabonomic Evaluation of Chronic Unpredictable Mild Stress-Induced Changes in Rats by Intervention of Fluoxetine by HILIC-UHPLC/MS
Source: PLoS One. 2015 Jun 16;10(6):e0129146. doi: 10.1371/journal.pone.0129146 (PMC4469692; doi:10.1371/journal.pone.0129146)
Supplement: S1 Dataset — (ZIP) [file pone.0129146.s006.zip › raw data/cms2127.raw/_extern.inf]

Parameters for C:\MassLynx\lfm0.PRO\ACQUDB\sn-09-1.EXP
 
 
Prescan Statistics:
Initial Average Intensity	11.9253
Initial Average Std Dev		3.3946
Bunch Zero Level		0.0000
Bunch Std Dev			0.0000
Bunch Threshold			0.0000
Spike Removal Std Dev		2.9555
 
Instrument Parameters - Function 1:
Polarity	ES+
Calibration	Dynamic 1
Capillary (kV)	3.00	2.81
Cone (V)	15.00	-16.24
Extractor (V)	1.00	-1.59
RF Lens (V)	0.4	-0.4
Source Temperature (°C)	110	109
Desolvation Temperature (°C)	300	298
Cone Gas Flow (L/Hr)	30	29
Desolvation Gas Flow (L/Hr)	400	396
LM 1 Resolution	15.0
HM 1 Resolution	15.0
Ion Energy 1	0.5
Entrance	30	30
Collision	2	2
Exit	30	30
LM 2 Resolution	15.0
HM 2 Resolution	15.0
Ion Energy 2	1.0
Multiplier (V)	650	-647
Syringe Pump Flow (uL/min)	50.0
Gas Cell Pirani Pressure(mbar)	< 1e-4 mBars
 
 
Instrument Parameters - Function 2:
Polarity	ES-
Calibration	Dynamic 1
Capillary (kV)	2.80	2.81
Cone (V)	15.00	-16.24
Extractor (V)	1.00	-1.59
RF Lens (V)	0.4	-0.4
Source Temperature (°C)	110	109
Desolvation Temperature (°C)	300	298
Cone Gas Flow (L/Hr)	30	29
Desolvation Gas Flow (L/Hr)	400	396
LM 1 Resolution	15.0
HM 1 Resolution	15.0
Ion Energy 1	0.5
Entrance	30	30
Collision	2	2
Exit	30	30
LM 2 Resolution	15.0
HM 2 Resolution	15.0
Ion Energy 2	1.0
Multiplier (V)	650	-647
Syringe Pump Flow (uL/min)	20.0
Gas Cell Pirani Pressure(mbar)	< 1e-4 mBars
 
 
